# Supplementary material for: Cellular and molecular properties of neural progenitors in the developing mammalian hypothalamus
Source: Nat Commun. 2020 Aug 13;11:4063. doi: 10.1038/s41467-020-17890-2 (PMC7426815; doi:10.1038/s41467-020-17890-2)
Supplement: Supplementary file 11 — Source Data [file 41467_2020_17890_MOESM11_ESM.xlsx]

## Sheet: Fig.1
Fig. 1d Quantification of the percentage RG cells in the VZ and MZ (%)										Fig.1e Quantification of the percentage of hmRG cells in the MZ from the anterior to posterior hypothalamus (%)
				mean	s.e.m										mean	s.e.m
VZ	90.1734	91.0714	93.0612	91.44	0.8533					Anterior	47.0588	55.5556	73.5294		58.71	7.803
MZ	9.82659	8.92857	6.93878	8.56	0.8533					Tuberal	39.2157	31.1111	17.6471		29.32	6.29
										Posterior	13.725	13.333	8.8235		11.96	1.573

## Sheet: Fig.2
Fig.2a Measurements of the distance of apical migration and mitotic duration in hRG cells						Fig.2c Measurement of the percentage of cells displaying a particular cleavage plane orientation										Fig.2e Quantification of hmRG mitotic somal translocation distances					Fig.2g Analysis of post time-lapse hmRG daughter cell fates												Fig.2i Quantification of the percentage of EdU+BrdU+ cells among EdU+ cells in the VZ and MZ （%）				Quantification of the percentage of EdU+BrdU+ cells among EdU+ cells in the MZ from the anterior to posterior hypothalamus （%）
distance/μm	duration/min		distance/μm	duration/min		0-30°	30-60°	60-90°			0-30°	30-60°	60-90°	Sum		distance/μm			distance/μm			N-N	P-N	P-P	sum								VZ	MZ			Anterior	Tuberal	Posterior
60.2	40	mean	46.63	33.78		2.121	31.875	63.553		cell numbe	77	57	55	189		70.5		mean	38.42		number	3	6	13	22								90.4321	93.1997			93.1997	90.4389	90.8333
46.4	40	s.e.m	2.228	1.937		2.19	34.148	63.876		ratio(%)	40.7407	30.1587	29.1005			64.953		s.e.m	1.856		ratio(%)	13.6364	27.2727	59.0909									93.4091	93.8758			93.8758	92.3744	90.9091
43	60					3.312	34.597	63.952								38.833																	94.6292	92.8728			92.8728	90.8046	88.9892
40	20					3.822	34.814	64.854								53.712																	94.3038	90.4389		mean	93.32	91.21	90.24
42	20					4.343	34.871	65.162								37.054																	90.9449	92.3744		s.e.m	0.2953	0.5937	0.6277
54	20					4.771	35.04	65.708								30.92																	93.2773	90.8046
70.4	15					5.132	35.098	67.303								55.708																	91.7031	90.8333
28	15					5.325	35.178	67.589								19.799																	94.7581	90.9091
48.74	15					6.36	36.569	68.499								42.144																	90.2439	88.9892
38.67	15					6.582	36.573	70.233								55.814																mean	92.63	91.59
53.2	15					6.799	37.51	70.852								32.81																s.e.m	0.6075	0.5247
31.6	30					6.911	38.771	71.588								47.239
33.6	30					7.074	38.991	73.241								34.906
27.95	15					7.523	39.424	74.129								33.816
42.93	15					8.067	41.595	74.258								37.73
46.94	30					8.09	41.782	75.076								15.529
21.81	60					8.237	41.795	75.573								32.219
31.88	15					8.49	41.795	75.928								35.484
22.36	30					8.871	41.798	75.964								48.092
24.567	20					8.993	41.934	76.159								35.232
50.612	40					9.116	42.118	76.764								33
49.554	40					9.567	42.611	77.296								16.795
20.514	30					9.857	42.704	77.525								35.702
54.195	30					10.045	42.847	78.104								33.308
45.197	45					10.065	45.143	79.778								52.605
50.32	45					10.86	45.92	80.288								35.158
41.838	45					11.098	46.104	81.604								30.792
79.012	30					11.378	47.966	81.79								56.96
78.379	30					11.48	49.535	83.052								41.863
57.158	45					12.278	49.772	83.42								22.542
46.204	20					13.053	49.923	83.66								60.849
32.361	40					13.441	50.207	84.104								53.048
31.737	60					13.543	50.426	85.324								15.426
74.244	45					13.685	50.708	85.338								24.911
64.696	45					14.344	51.541	86.192								31.179
69.937	45					14.536	52.044	86.348								33.48
40.925	45					15.381	52.111	86.689								40.14
35.449	45					16.171	52.668	86.705								38.752
55.712	30					16.457	52.702	87.424								34.015
70.168	45					17.424	53.068	87.797								40.405
51.645	45					17.837	53.227	90								17.098
70.571	60					17.928	55.269	90.063								39.115
65.622	30					18.644	55.455	91.414								33.844
57.467	45					18.92	55.631	92.398								40.66
42.253	30					19.075	55.914	92.676								38.038
25.105	15					19.193	56.481	92.738								51.5
34.217	30					19.312	56.821	93.551								48.671
46.519	40					19.431	57.343	93.614								22.015
35.089	40					19.74	57.638	99.191								22.015
						20.376	58.465	99.281
						20.864	58.666	100.305
						21.175	59.25	103.818
						21.222	59.292	106.183
						21.768	59.318	106.568
						21.79	60.037	110.462
						22.555	60.139
						23.306	60.388
						23.362
						23.694
						24.204
						24.55
						25.278
						25.637
						25.672
						25.777
						26.15
						26.575
						27.011
						27.16
						27.358
						27.707
						28.221
						28.686
						29.086
						29.523
						30.721
						30.893

## Sheet: Fig.4
Fig.4a	Cell type	Number		Fig.4c	Cell type	Number
	HPCs	1130			HPC_1	563
	GABA_1	623			HPC_2	78
	GABA_2	558			HPC_3	135
	GABA_3	368			HPC_4	126
	GABA_4	329			HPC_5	93
	GABA_5	320			HPC_6	135
	GABA_6	308				1130
	GABA_7	300
	GABA_8	210
	GABA_9	134
	Glu_1	651
	Glu_2	508
	Glu_3	275
	Glu_4	254
	Glu_5	237
	Glu_6	185
	Glu_7	178
	Glu_8	101
	Glu_9	245
		6914

## Sheet: Fig.5
Fig.5e-g	Fig.5e-g. Quantification for the percentage of Ki67+ cells among RFP+ cells (e), Ki67+ hRG cells among RFP+ cells in hypothalamic VZ (f) and Ki67+ hmRG cells among RFP+ cells in hypothalamic MZ (g) respectively in the anterior-posterior axes.								Fig.5i Quantification for the percentage of Ki67+ cells among electroporated EGFP+ RFP+ cells (%)											Fig.5j Quantification for the percentage of Ki67+ hRG cells among electroporated EGFP+ RFP+ cells in VZ (%)												Fig.5k Quantification for the percentage of Ki67+ hmRG cells among electroporated EGFP+ RFP+ cells in MZ (%)
Fig.5e		A_control	A_RFP-shE2F1	T_control	T_RFP-shE2F1	P_control	P_RFP-shE2F1		Control-EGFP + shScramble	Control-EGFP + shE2F1	MYBL2-EGFP + shScramble	MYBL2-EGFP + shE2F1			Control-EGFP + shScramble	Control-EGFP + shE2F1	MYBL2-EGFP + shScramble	MYBL2-EGFP + shE2F1		Control-EGFP + shScramble	Control-EGFP + shE2F1	MYBL2-EGFP + shScramble	MYBL2-EGFP + shE2F1			Control-EGFP + shScramble	Control-EGFP + shE2F1	MYBL2-EGFP + shScramble	MYBL2-EGFP + shE2F1			Control-EGFP + shScramble	Control-EGFP + shE2F1	MYBL2-EGFP + shScramble	MYBL2-EGFP + shE2F1			Control-EGFP + shScramble	Control-EGFP + shE2F1	MYBL2-EGFP + shScramble	MYBL2-EGFP + shE2F1
	mean	17.49	7.858	15.53	6.714	12.61	5.843		15.38	6.67	21.43	12.5		mean	14.41	5.672	15.76	11.86		18.75	4.7619	33.3333	14.8148		mean	22.39	10.85	20.32	17.3			10	9.09091	20	11.7647		mean	12.64	3.552	14.58	9.979
	s.e.m	2.144	0.7426	1.28	1.422	2.48	2.099		12.5	6.1	8.47	11.94		s.e.m	1.989	0.7483	1.681	1.077		15.625	14.2857	9.09091	21.7391		s.e.m	3.215	1.538	3.697	1.902			10.5263	3.33333	8.33333	5.88235		s.e.m	2.363	1.414	2.176	1.567
									10.34	3.77	11.43	11.11								18.1818	11.1111	15.3846	12.5									7.14286	0	9.09091	15.3846
Fig.5f		A_control	A_RFP-shE2F1	T_control	T_RFP-shE2F1	P_control	P_RFP-shE2F1		8.82	8.33	18.18	14.75								16.6667	13.6364	33.3333	22.7273									8	5.55556	13.0435	8.69565
	mean	24.07	9.222	15.62	7.713	9.354	7.493		11.48	3.45	18.42	15.38								21.4286	13.3333	20	22.2222									11.1111	0	20.56	13.7931
	s.e.m	4.9	1.077	1.545	2.356	1.745	0.6342		23.81	5.71	17.02	12.77								40	8	20	16.6667									16.6667	3.33333	10	14.2857
									18.52		15.38	10.98								26.087		11.1111	20									25		21	6.45161
Fig.5g		A_control	A_RFP-shE2F1	T_control	T_RFP-shE2F1	P_control	P_RFP-shE2F1					5.41											7.69231												3.57143
	mean	16.87	6.818	16.88	1.909	11.43	2.199
	s.e.m	1.329	1.79	2.081	1.171	3.282	1.233
	A,anterior, T,tuberal, P,posterior

## Sheet: Supplementary fig.2
Supplementary Figure 2a, Measurement of the percentage of cleavage plane orientation as the angle between the cleavage plane and the 3V surface by immunostaining PH3 at GW12 (%)											Supplementary fig.2e, Quantification of the cleavage plane angles in mice hmRG after time-lapse imaging (%)
	0-30°	30-60°	60-90°			0-30°	30-60°	60-90°	Sum		0-30°	30-60°	60-90°			0-30°	30-60°	60-90°	Sum
	29.528	57.507	69.318		cell numbe	59	56	65	180		10.86	38.952	77.381		cell numbe	37	9	2	48
	16.607	52.386	64.511		ratio(%)	32.7778	31.1111	36.1111			21.117	36.397	60.326		ratio(%)	77.0833	18.75	4.16667
	20.326	37.569	61.326								8.191	49.285
	28.23	37.36	69.178								23.053	50.669
	19.775	39.079	64.168								16.996	57.797
	19.612	42.506	75.324								11.895	43.78
	5.103	35.205	76.875								20.463	31.382
	14.737	40.786	80.781								6.79	33.543
	22.928	38.156	65.523								10.617	37.151
	28.507	56.227	64.973								9.348
	29.14	59.335	72.138								12.299
	20.114	43.797	76.816								20.332
	22.77	51.146	72.824								24.34
	28.732	58.922	69.964								23.999
	17.3	57.681	76.569								20.057
	8.751	52.888	74.616								8.697
	27.694	35.414	74.207								8.224
	20.019	58.646	71.423								12.864
	27.833	55.008	66.476								13.526
	25.898	40.544	64.879								18.155
	20.796	37.912	80.684								5.249
	18.428	43.958	71.327								16.591
	26.955	51.733	84.318								9.109
	28.304	54.104	80.227								10.554
	25.744	50.102	79.013								20.677
	28.443	32.905	61.26								12.167
	16.527	47.588	75.81								16.716
	17.784	32.106	79.853								18.743
	6.821	36.227	89.877								18.333
	23.024	52.232	72.326								18.206
	21.077	54.643	84.644								14.876
	17.215	51.667	78.227								18.15
	16.923	52.179	69.274								11.345
	26.484	36.878	76.273								6.18
	29.384	32.322	76.599								15.726
	18.92	38.177	60.857								8.106
	18.22	58.225	69.277								9.911
	15.609	51.827	61.11
	26.915	46.339	75.078
	24.879	32.258	66.62
	27.876	51.766	72.736
	29.445	48.782	80.83
	20.732	57.59	65.682
	24.28	34.989	69.543
	15.257	53.188	77.905
	26.398	38.094	79.287
	27.714	59.689	66.303
	27.851	52.187	88.739
	26.974	30.865	70.17
	24.228	59.228	77.321
	22.418	59.612	67.322
	14.169	47.166	81.416
	22.843	32.102	71.565
	22.38	32.636	66.002
	23.199	43.275	78.238
	18.81	38.005	60.255
	27.766		70.476
	19.695		62.925
	26.909		72.877
			72.373
			85.815
			72.499
			62.403
			65.385
			81.027

## Sheet: Supplementary fig.3
Supplementary fig.3b, Quantification of MADM clone size at E12.5			Supplementary fig.3c-e, Percentage of hRG cells (c), hmRG cells (d) and neurons (e) in MADM-labeled hypothalamic clones respectively (%)
	cell numbers per clone			hRG	hmRG	neurons
	7			28.57	14.29	25
	6			16.67	33.33	33.33
	5			20	20	33.33
	11			18.18	18.18	25
	9			22.22	11.11	33.33
	9			11.11	22.22	40
	4			25	25	25
	6			16.67	16.67	20
	8			12.5	25
	4			25	25
	7			28.57	14.29
	5			20	40
	4		mean	20.37	22.09	29.37
	6		s.e.m.	1.654	2.405	2.334
	6
	8
	6
	5
	8
	5
mean	6.45
s.e.m.	0.426

## Sheet: Supplementary fig.4
Supplementary fig.4c
	Cell type	Number
	HPCs	1130
	ARC	838
	DMH	368
	LH	654
	PMN	558
	Prethalamus	629
	PVN/SON	762
	SCN	623
	SMN	178
	SMN/MMN	237
	TE	101
	VMH	836
		6914

## Sheet: Supplementary fig.5
		anti-E2F1
		anti-GAPDH
